# Supplementary material for: Proliferation-Based WHO Grading and Heterogeneous Gastrin Expression in Canine Gallbladder Neuroendocrine Tumors
Source: Vet Sci. 2025 Oct 14;12(10):989. doi: 10.3390/vetsci12100989 (PMC12568047; doi:10.3390/vetsci12100989)
Supplement: Supplementary file 1 [file vetsci-12-00989-s001.zip]

Archive with 1 entries (1 files):
- vetsci-3767747-supplementary.pdf
